# Supplementary material for: Brassinosteroid Synthesis and Perception Differently Regulate Phytohormone Networks in Arabidopsis thaliana
Source: Int J Mol Sci. 2025 Oct 2;26(19):9644. doi: 10.3390/ijms26199644 (PMC12524406; doi:10.3390/ijms26199644)
Supplement: Supplementary file 1 [file ijms-26-09644-s001.zip]

Archive with 1 entries (1 files):
- ijms-3831011-supplementary.pdf
